# Supplementary material for: New roles of Lagrange multiplier method in generalizability theory: Inference of estimating the optimal sample size for teaching ability evaluation of college teachers
Source: PLoS One. 2024 Oct 17;19(10):e0307710. doi: 10.1371/journal.pone.0307710 (PMC11486427; doi:10.1371/journal.pone.0307710)
Supplement: S1 File — For (s:t) ×i design, the (s: t)×i.doc is the program file in which contains data and the (s: t)×i_output.doc is result file. For (s:t) × (i:v) design, the (s: t)×(i: v).doc is the program file in which contains data and the (s: t) ×(i: v) _output.doc is result file. For (s:t) × (i:v) ×o design, the (s: t) ×(i: v)×o.doc is the program file in which contains data and the (s: t)×(i: v)×o_output.doc is result file. (ZIP) [file pone.0307710.s001.zip]

Archive with 7 entries (6 files):
- 2024-8-19 supporting information files/2024-8-19 supporting information files/
- 2024-8-19 supporting information files/2024-8-19 supporting information files/(sú║t)x(iú║v).docx
- 2024-8-19 supporting information files/2024-8-19 supporting information files/(sú║t)x(iú║v)_output.docx
- 2024-8-19 supporting information files/2024-8-19 supporting information files/(sú║t)x(iú║v)xo.docx
- 2024-8-19 supporting information files/2024-8-19 supporting information files/(sú║t)x(iú║v)xo_output.docx
- 2024-8-19 supporting information files/2024-8-19 supporting information files/(sú║t)xi.docx
- 2024-8-19 supporting information files/2024-8-19 supporting information files/(sú║t)xi_output.docx
